# Supplementary material for: The germline coordinates mitokine signaling
Source: Cell. Author manuscript; Available in PMC 2025 Jul 15. (PMC12261959; doi:10.1016/j.cell.2024.06.010)
Supplement: Supplementary Table 1 — Supplemental Table 1: Differentially regulated mitochondrial and mitochondrial ETC transcripts from the ucr-2.3(uth252) mutation, Related to Figure 4 Excel file list of differentially regulated mitochondrial and mitochondrial ETC genes considered in Supplementary Figure 4E from RNA-seq dataset compared ucr-2.3(uth252); rgef-1p::Q40::YFP animals with wild-type rgef-1p::Q40::YFP animals. Log2(fold change) values and adjusted p-value also listed. [file NIHMS2092584-supplement-Supplementary_Table_1.xlsx]

## Sheet: AllMitoGenes
Gene name	log2FC	p adj-value
ant-1.2	6.00971	6.12016e-10
nnt-1	3.34352	1.44349e-27
sod-3	2.67676	1.70086e-10
cpt-3	2.61172	0.00115737
F21C10.10	2.396	1.40147e-35
trak-1	2.14388	1.50328e-67
glna-1	2.01979	1.84343e-33
R07E3.4	1.65599	1.00763e-19
icl-1	1.64833	6.2831e-22
sfxn-1.4	1.56391	0.000484607
ech-1.1	1.50071	2.17882e-05
timm-17B.2	1.47639	0.000461527
cpt-4	1.46495	0.000632837
T22B7.7	1.32107	0.035405
cpt-5	1.29246	4.59542e-10
gstk-2	1.24157	0.0302827
idhg-2	1.11817	3.97705e-08
gas-1	1.11154	1.36509e-11
F58A6.1	1.09874	0.0050771
pqn-24	1.06614	3.93988e-08
nduo-3	1.01745	5.38611e-05
F43H9.4	0.949808	1.53173e-05
ptps-1	0.945403	0.000704923
Y48A6B.9	0.942743	0.0411937
T15B12.1	0.938768	5.43225e-05
F56C11.3	0.90116	2.08738e-06
mai-1	0.892694	0.00507568
emre-1	0.888789	0.0129094
sfxn-5	0.881415	0.0264927
gstk-1	0.867873	5.62731e-08
Y53G8B.1	0.856447	0.0258254
Y43E12A.2	0.811881	0.0155546
glna-2	0.80718	5.8295e-05
T10B10.4	0.800541	3.81111e-05
gst-42	0.780106	0.000153671
cpt-6	0.749544	7.88961e-06
hsp-6	0.648012	6.12226e-08
oatr-1	0.640059	5.37712e-05
hoe-1	0.578834	0.00652396
C35D10.17	0.57247	0.0389686
kmo-1	0.529684	0.0219954
mrrf-1	0.516623	0.0369499
ctc-3	0.510754	0.0149724
trx-2	0.502947	0.00434798
trxr-2	0.501355	0.0259382
gta-1	0.488309	0.0140498
alh-13	0.481326	0.0170313
nuo-3	0.474524	0.00465218
tyms-1	0.472067	4.32199e-05
T10B11.6	0.464583	0.00537072
R11F4.1	0.458577	0.0327777
bcat-1	0.450191	9.82749e-05
suca-1	0.412603	0.00902741
gfm-1	0.3887	0.000715798
T07E3.3	0.366123	0.0437104
T09F3.2	0.338992	0.0177902
coq-1	0.328122	0.0201054
ctc-1	0.31218	0.0411318
ymel-1	0.302637	0.0397758
pde-2	-0.261566	0.0314684
F01G4.6	-0.263114	0.0129235
dlat-1	-0.269128	0.0169511
C05C10.3	-0.271935	0.0410287
tin-44	-0.282417	0.0454528
C08F8.2	-0.30235	0.0454838
nduf-9	-0.302719	0.0244402
dhod-1	-0.302887	0.0126065
iglr-2	-0.308985	0.0142086
hach-1	-0.315461	0.0147808
lars-2	-0.316199	0.0275202
atp-5	-0.316352	0.0181902
T20B12.7	-0.317374	0.00819006
F59C6.5	-0.320175	0.0394376
pdhk-2	-0.321765	0.0126016
cyc-1	-0.324986	0.0322951
mrpl-28	-0.327208	0.0226691
eat-3	-0.331413	0.0122509
nfs-1	-0.340316	0.0397652
mrps-26	-0.342922	0.0259181
D2030.4	-0.34419	0.0335708
mrpl-2	-0.34867	0.0212133
mcu-1	-0.349674	0.00589804
C16A3.5	-0.350531	0.0338328
Y71F9B.2	-0.351894	0.032048
F58F12.1	-0.355961	0.0101205
acdh-12	-0.35962	0.0117298
T20H4.5	-0.360873	0.0153447
ced-3	-0.360964	0.00706461
fzo-1	-0.365606	0.00433513
K07C5.3	-0.368332	0.00911423
ldp-1	-0.371701	0.00185645
R53.4	-0.377715	0.00361784
F27D4.1	-0.379008	0.0400105
mtx-2	-0.384546	0.0472615
letm-1	-0.388751	0.000427306
F46B6.6	-0.389531	0.0066358
pgs-1	-0.390771	0.012409
cpt-1	-0.390789	0.00731876
F46F11.10	-0.393006	0.0360067
mrpl-10	-0.394182	0.0368214
cts-1	-0.394568	0.0173447
F25B5.6	-0.396327	0.00499297
ant-1.1	-0.397122	0.0230989
mtcu-2	-0.39738	0.00245498
crls-1	-0.400727	0.0301984
alkb-1	-0.402318	0.0199056
cri-3	-0.402511	0.000715798
immt-2	-0.402756	0.00113603
har-1	-0.403241	0.0250681
C48B6.2	-0.403493	0.049838
C33A12.1	-0.405814	0.00615186
acl-11	-0.408482	0.0481067
coa-6	-0.411898	0.00854145
ulp-4	-0.412069	0.00419658
tomm-22	-0.419386	0.0298768
dld-1	-0.420418	0.000178648
mel-32	-0.422108	4.91057e-05
tufm-2	-0.422217	0.000849895
Y54G9A.7	-0.425085	0.0190384
C53A5.17	-0.42614	0.0200257
ivd-1	-0.428633	0.0104242
hsp-75	-0.430146	0.000215866
akap-1	-0.440381	6.92806e-05
ucr-1	-0.441585	0.000474118
atp-1	-0.445055	0.000462892
vms-1	-0.445824	0.0018317
T20D3.14	-0.447372	0.0137799
mrpl-51	-0.447918	0.00761477
iscu-1	-0.449129	0.00723611
micu-1	-0.449909	0.000350513
F17E5.2	-0.450435	0.020788
Y82E9BR.3	-0.451272	0.0239761
tin-13	-0.451827	0.0367752
drp-1	-0.455911	4.02209e-05
B0334.4	-0.45605	0.00131622
aars-1	-0.456099	0.00302277
mdh-2	-0.458035	0.000469837
acl-3	-0.462601	0.000935735
mrpl-50	-0.462801	0.0100326
mtx-1	-0.462931	0.000152831
acdh-3	-0.464037	0.000737073
W04C9.2	-0.467086	0.00265719
nuo-1	-0.467892	0.0047114
Y62E10A.6	-0.468104	0.00445194
cox-5B	-0.470251	0.00967647
mrps-30	-0.474512	0.000998622
ddp-1	-0.474695	0.00858333
C16C10.1	-0.479102	0.00119532
ech-7	-0.47974	0.00488077
tomm-70	-0.485586	0.000138508
idhg-1	-0.487069	0.00308545
mrpl-45	-0.490204	0.019387
tomm-40	-0.492852	0.000169922
F30F8.9	-0.493754	0.00367761
vdac-1	-0.494245	0.000296199
dap-3	-0.495073	0.000914063
Y22D7AL.10	-0.497824	0.000238259
C24G6.8	-0.498786	1.27187e-05
R04F11.2	-0.502357	0.00215396
Y63D3A.7	-0.503685	0.0306452
mrps-10	-0.506756	0.0172521
pdhb-1	-0.513481	0.00015232
crn-1	-0.517356	0.000278935
atp-4	-0.518789	0.00393095
nuo-5	-0.521809	0.0239529
F39H2.3	-0.523922	0.00161628
yars-2	-0.524588	0.000213441
C39B5.6	-0.530147	0.00446177
aco-1	-0.530599	0.00368652
F55A11.4	-0.530781	0.000553283
mrpl-38	-0.533092	0.000232074
mrps-27	-0.533453	0.000143573
mrpl-11	-0.536038	0.000646691
slc-25A46	-0.536843	0.000600502
coq-5	-0.541472	0.00169153
ced-4	-0.542737	4.582e-05
mrpl-16	-0.548947	0.00383844
ZK1128.1	-0.555303	0.000648925
lpl-1	-0.555707	0.00178173
icd-1	-0.556923	8.96532e-07
Y45G12B.3	-0.559867	0.0152149
C30F12.2	-0.565464	0.000291555
sphk-1	-0.570676	0.00492347
pars-2	-0.57191	0.00327013
ech-5	-0.573881	4.69404e-05
R144.3	-0.576249	0.00206525
nuaf-1	-0.58015	0.000574458
bcs-1	-0.583816	1.03357e-05
sdha-2	-0.585529	4.7038e-06
atp-2	-0.586483	2.80963e-08
F44E7.4	-0.589231	1.33039e-07
mrps-35	-0.589938	1.21007e-05
mppb-1	-0.594102	4.48703e-05
mrpl-18	-0.594412	0.000230966
C35B8.3	-0.598793	0.00654215
mrpl-37	-0.6016	0.00206693
pdp-1	-0.602367	1.04315e-06
mrps-12	-0.608997	0.00300628
cox-7C	-0.610404	0.0146239
pgam-5	-0.625666	1.09069e-05
F45G2.8	-0.63058	0.00533666
polg-1	-0.632292	0.000595899
mrps-6	-0.643664	0.0024487
mrps-9	-0.649197	3.57978e-06
pde-12	-0.650298	6.20772e-07
dtmk-1	-0.652493	5.23749e-05
F40A3.3	-0.653132	0.000418433
oxa-1	-0.655112	0.000306591
fars-2	-0.659828	0.000902053
mrpl-17	-0.66149	0.000349438
taco-1	-0.668127	0.000300072
tomm-20	-0.668791	5.37144e-05
mrps-18C	-0.672393	1.40654e-05
miro-1	-0.674595	1.85163e-05
dnj-9	-0.676343	7.35228e-07
mrps-24	-0.676417	0.040956
mrps-18.C	-0.677105	0.000291555
acl-6	-0.678212	8.26338e-06
sucl-2	-0.68086	9.23954e-05
rad-8	-0.685779	8.54872e-05
mppa-1	-0.687424	0.000368058
atad-3	-0.687506	9.39875e-09
B0250.5	-0.688847	0.00242385
F46B6.4	-0.696419	0.000267118
mrpl-44	-0.700873	1.0515e-06
Y56A3A.19	-0.70532	6.21216e-06
immp-2	-0.717338	0.016493
F42H10.2	-0.719573	0.00249882
C24D10.6	-0.728669	7.89252e-06
Y41D4A.6	-0.730777	0.00134103
let-754	-0.736326	5.48021e-10
gsr-1	-0.736905	1.52645e-05
nsun-4	-0.738817	7.4737e-05
haf-1	-0.743399	0.0102421
ZK616.3	-0.747563	0.0102499
kars-1	-0.747801	4.18149e-09
Y62E10A.20	-0.751735	0.0177756
misc-1	-0.755817	0.000778408
Y39A1A.21	-0.757764	0.00133387
tfg-1	-0.757912	4.72763e-07
mrps-17	-0.764727	0.00013831
mrps-15	-0.769572	6.95219e-08
T07D3.9	-0.77068	4.31184e-06
BE0003N10.1	-0.773478	0.00180841
aars-2	-0.77646	1.7795e-06
mtss-1	-0.779435	1.45209e-07
hphd-1	-0.785333	0.00142898
nuaf-3	-0.785734	3.74284e-05
ZK1236.1	-0.787423	1.25757e-07
let-630	-0.787554	9.89301e-09
lig-1	-0.795377	5.67247e-09
C56G2.3	-0.796994	8.47344e-05
mrpl-21	-0.799015	0.000104991
ndx-6	-0.802567	0.00309057
mrpl-46	-0.802732	0.00012746
coa-3	-0.818411	0.00200945
mrpl-55	-0.818633	0.00337413
R04F11.5	-0.819333	2.84385e-06
cyn-1	-0.82154	2.0308e-11
mrps-16	-0.823818	4.82881e-06
phb-2	-0.831008	2.20408e-07
gars-1	-0.837942	4.19074e-12
mrps-31	-0.839049	2.23547e-05
F01F1.2	-0.84108	5.0851e-08
sucg-1	-0.852552	3.63441e-11
mrpl-35	-0.856688	0.000487968
sod-2	-0.863387	1.42364e-06
F25H8.1	-0.869703	3.75304e-07
nduf-2.2	-0.872232	3.13875e-10
dhfr-1	-0.879659	3.19288e-07
asg-1	-0.891064	0.000184385
C08B6.8	-0.89282	1.19278e-05
acdh-1	-0.894308	5.9079e-05
ung-1	-0.90507	2.95281e-08
mrpl-30	-0.908844	4.16496e-06
C55B6.1	-0.91738	1.9273e-07
asb-1	-0.91935	4.73139e-07
pif-1	-0.923314	3.90496e-09
cox-18	-0.933551	4.02209e-05
mrpl-15	-0.934658	5.79855e-07
mrpl-19	-0.942015	4.5185e-08
mrpl-24	-0.971969	7.01539e-10
hars-1	-0.985711	4.29184e-15
coq-3	-0.986716	0.000430363
C01G10.10	-0.997441	1.43035e-05
sfxn-1.5	-1.00833	3.39963e-06
mrpl-39	-1.00979	2.8534e-06
mrpl-20	-1.04178	4.32731e-07
mrpl-49	-1.06039	1.31718e-06
mrpl-54	-1.06452	0.00141751
mrpl-34	-1.07934	4.87352e-13
mrps-34	-1.08769	2.95281e-08
coa-5	-1.09684	9.75656e-06
mrps-21	-1.10994	2.03227e-06
mrps-22	-1.11225	1.50782e-15
Y66D12A.7	-1.12147	0.000156375
sir-2.3	-1.12427	0.0269408
idh-1	-1.17778	4.7973e-18
mrps-25	-1.19734	5.99189e-10
eral-1	-1.21151	1.15457e-15
mrps-23	-1.26959	2.90629e-06
hsp-60	-1.386	1.09637e-23
K09E4.3	-0.429862	0.0310395
T20H4.5	-0.360873	0.0153447
ZK1128.1	-0.555303	0.000648925
nduf-2.2	-0.872232	3.13875e-10
gas-1	1.11154	1.36509e-11
nuo-1	-0.467892	0.0047114
nuo-5	-0.521809	0.0239529
ymel-1	0.302637	0.0397758
kel-8	0.963147	7.0207e-05
cyn-3	-0.438417	0.00361165
cyn-7	-0.621895	7.82802e-06
cyn-1	-0.82154	2.0308e-11
ivns-1	0.58261	0.00154647
nduo-3	1.01745	5.38611e-05
emb-8	0.440196	0.00055824
fre-1	-0.560945	0.000127567
F46F11.10	-0.393006	0.0360067
C56G2.3	-0.796994	8.47344e-05
Y56A3A.19	-0.70532	6.21216e-06
C50D2.9	0.370212	0.0132712
Y63D3A.7	-0.503685	0.0306452
C33A12.1	-0.405814	0.00615186
nuo-3	0.474524	0.00465218
D2030.4	-0.34419	0.0335708
C16A3.5	-0.350531	0.0338328
F48E3.2	0.98527	0.0339318
K09C4.1	1.22058	0.000264036
F13B12.2	0.890821	0.0321617
ZK829.9	-0.737184	7.84847e-10
Y39E4B.5	-0.794269	2.90965e-09
K09C4.5	2.04475	9.16186e-17
F09E5.11	-0.476895	0.00829119
nuaf-1	-0.58015	0.000574458
sdha-2	-0.585529	4.7038e-06
cyc-1	-0.324986	0.0322951
ced-9	-0.544058	3.63327e-05
ucr-1	-0.441585	0.000474118
mppb-1	-0.594102	4.48703e-05
ucr-2.3	-4.47484	1.50304e-113
ucr-2.1	0.406961	0.0357629
ctc-1	0.31218	0.0411318
ctc-3	0.510754	0.0149724
cox-7c	-0.610404	0.0146239
coa-5	-1.09684	9.75656e-06
cox-11	-0.635124	0.000171525
atp-1	-0.445055	0.000462892
Y116A8C.27	-0.744516	0.000106143
atp-2	-0.586483	2.80963e-08
F58F12.1	-0.355961	0.0101205

## Sheet: MitoETCGenes
Gene name	log2FC	p adj-value
K09E4.3	-0.429862	0.0310395
T20H4.5	-0.360873	0.0153447
ZK1128.1	-0.555303	0.000648925
nduf-2.2	-0.872232	3.13875e-10
gas-1	1.11154	1.36509e-11
nuo-1	-0.467892	0.0047114
nuo-5	-0.521809	0.0239529
ymel-1	0.302637	0.0397758
kel-8	0.963147	7.0207e-05
cyn-3	-0.438417	0.00361165
cyn-7	-0.621895	7.82802e-06
cyn-1	-0.82154	2.0308e-11
ivns-1	0.58261	0.00154647
nduo-3	1.01745	5.38611e-05
emb-8	0.440196	0.00055824
fre-1	-0.560945	0.000127567
F46F11.10	-0.393006	0.0360067
C56G2.3	-0.796994	8.47344e-05
Y56A3A.19	-0.70532	6.21216e-06
C50D2.9	0.370212	0.0132712
Y63D3A.7	-0.503685	0.0306452
C33A12.1	-0.405814	0.00615186
nuo-3	0.474524	0.00465218
D2030.4	-0.34419	0.0335708
C16A3.5	-0.350531	0.0338328
F48E3.2	0.98527	0.0339318
K09C4.1	1.22058	0.000264036
F13B12.2	0.890821	0.0321617
ZK829.9	-0.737184	7.84847e-10
Y39E4B.5	-0.794269	2.90965e-09
K09C4.5	2.04475	9.16186e-17
F09E5.11	-0.476895	0.00829119
nuaf-1	-0.58015	0.000574458
sdha-2	-0.585529	4.7038e-06
cyc-1	-0.324986	0.0322951
ced-9	-0.544058	3.63327e-05
ucr-1	-0.441585	0.000474118
mppb-1	-0.594102	4.48703e-05
ucr-2.3	-4.47484	1.50304e-113
ucr-2.1	0.406961	0.0357629
ctc-1	0.31218	0.0411318
ctc-3	0.510754	0.0149724
cox-7c	-0.610404	0.0146239
coa-5	-1.09684	9.75656e-06
cox-11	-0.635124	0.000171525
atp-1	-0.445055	0.000462892
Y116A8C.27	-0.744516	0.000106143
atp-2	-0.586483	2.80963e-08
F58F12.1	-0.355961	0.0101205
